# Supplementary material for: Res@LDH: A Novel Nanohybrid Therapeutic for Ischemia–Reperfusion Injury with Dual Reactive Oxygen Species Scavenging Efficiency
Source: Biomater Res. 2024 Dec 3;28:0108. doi: 10.34133/bmr.0108 (PMC11612122; doi:10.34133/bmr.0108)
Supplement: Supplementary 1 — Figs. S1 to S5 Tables S1 and S2 [file bmr.0108.f1.zip]

Archive with 8 entries (8 files):
- Supplementary Figure S1.tif
- Supplementary Figure S2.tif
- Supplementary Figure S3.tif
- Supplementary Figure S4.tif
- Supplementary Figure S5.tif
- Supplementary Figures.docx
- Supplementary Table S1.docx
- Supplementary Table S2.docx
